# Supplementary material for: Biological Activity and NMR-Fingerprinting of Balkan Endemic Species Stachys thracica Davidov
Source: Metabolites. 2022 Mar 16;12(3):251. doi: 10.3390/metabo12030251 (PMC8953131; doi:10.3390/metabo12030251)
Supplement: Supplementary file 1 [file metabolites-12-00251-s001.zip]

Archive with 1 entries (1 files):
- metabolites-1626293-supplementary.pdf
